# Supplementary material for: Integrating Biochemical and Computational Approaches Reveal Structural Insights in Trastuzumab scFv-Fc Antibody Engineering
Source: Biomolecules. 2025 Apr 22;15(5):606. doi: 10.3390/biom15050606 (PMC12108635; doi:10.3390/biom15050606)
Supplement: Supplementary file 1 [file biomolecules-15-00606-s001.zip]

Archive with 4 entries (4 files):
- biomolecules_supplemental material_R1.pdf
- Movie_S1.mp4
- Movie_S2.mp4
- Movie_S3.mp4
